# Supplementary material for: Gene Ontology and KEGG Pathway Enrichment Analysis of a Drug Target-Based Classification System
Source: PLoS One. 2015 May 7;10(5):e0126492. doi: 10.1371/journal.pone.0126492 (PMC4423955; doi:10.1371/journal.pone.0126492)
Supplement: S4 Table — (XLSX) [file pone.0126492.s004.xlsx]

## Sheet: Sheet1
S4 Table. The level values of nine target-based classes, MI values and ANOVA p values on the 19 key KEGG pathways and 45 key GO terms.
Feature Type	Feature Name	GPCR	CR	NR	IC	T	E	PK	CA	P	MI value	ANOVA p value
KEGG	hsa05223 Non-small cell lung cancer	0.252133	4.48201	1.06727	0.303084	0.114688	1.09574	5.36533	0.14938	0.330269	0.054	0.0329907
KEGG	hsa05218 Melanoma	0.30143	5.81445	1.31817	0.357854	0.133356	0.984568	5.06437	0.13027	0.380802	0.053	0.291258
KEGG	hsa05206 MicroRNAs in cancer	0.427676	5.96598	1.87421	0.670888	0.202449	2.11736	5.0697	0.285451	0.778297	0.061	0.00130191
KEGG	hsa05205 Proteoglycans in cancer	0.603986	6.45281	2.23986	1.03824	0.328034	1.67527	7.43264	1.32502	0.738595	0.051	0.117393
KEGG	hsa05033 Nicotine addiction	0.129644	0	0.024398	4.01983	0.722776	0.085739	0	0	0.093412	0.065	0.614731
KEGG	hsa04970 Salivary secretion	2.05788	0.018899	0.33234	1.25474	0.707559	0.366993	0.716224	0.112286	0.324591	0.084	4.10795e-35
KEGG	hsa04727 GABAergic synapse	0.354712	0.187182	0.070003	3.40041	0.263291	0.135767	0.620517	0	0.056941	0.064	0.0809972
KEGG	hsa04726 Serotonergic synapse	4.15502	0.935116	0.882332	4.17288	0.860675	1.54348	2.3244	0.169451	0.818445	0.06	1.91535e-25
KEGG	hsa04723 Retrograde endocannabinoid signaling	0.514214	0.320589	0.202339	3.28429	0.619715	0.382806	1.70455	0.101944	0.109323	0.062	0.0827379
KEGG	hsa04540 Gap junction	1.7457	3.25733	0.36865	0.87665	0.259391	0.418172	3.42185	0.216506	0.299082	0.071	2.06889e-26
KEGG	hsa04520 Adherens junction	0.167635	3.18253	0.647639	0.249985	0.114745	0.442507	2.67989	0.127902	0.2611	0.058	0.212557
KEGG	hsa04510 Focal adhesion	0.550234	7.13108	1.27805	0.704705	0.187333	1.09959	5.99646	0.234569	0.489792	0.06	0.842762
KEGG	hsa04151 PI3K-Akt signaling pathway	0.940224	9.3704	2.50852	1.01981	0.219765	1.76382	7.10225	3.69909	0.779829	0.054	0.89213
KEGG	hsa04144 Endocytosis	0.76471	5.20087	0.361056	0.301772	0.083987	0.330531	2.31568	0.193105	0.434796	0.059	3.48678e-08
KEGG	hsa04080 Neuroactive ligand-receptor interaction	9.87741	0.137227	1.6001	6.61511	1.75457	0.892253	0.283753	0.590299	0.874097	0.075	6.88105e-40
KEGG	hsa04020 Calcium signaling pathway	4.96599	2.16321	0.810165	3.69526	0.582688	0.750004	2.27735	0.474947	0.503785	0.071	7.65813e-45
KEGG	hsa04015 Rap1 signaling pathway	1.03872	9.53957	1.02576	0.845161	0.101667	0.787526	6.06806	1.25339	0.44377	0.057	0.000994855
KEGG	hsa04014 Ras signaling pathway	0.500896	9.89033	0.823924	0.713683	0.088777	0.832675	6.25278	0.237514	0.323263	0.055	0.270271
KEGG	hsa04012 ErbB signaling pathway	0.282875	7.07095	0.939388	0.410275	0.095463	0.965593	7.7519	0.112286	0.311741	0.06	0.17519
GO	GO:1902495 transmembrane transporter complex	0.368635	0.006825	0.070136	5.7759	1.51206	0.330333	0.191326	0	0.205781	0.129	0.344947
GO	GO:1901338 catecholamine binding	4.45183	0.108434	0.449157	2.06165	0.753285	0.259322	0.04624	0	0.388106	0.117	1.70269e-55
GO	GO:1900543 negative regulation of purine nucleotide metabolic process	2.18026	0.178579	0.22399	1.01799	0.319654	0.200131	0.151455	0	0.255844	0.1	1.72777e-47
GO	GO:0098531 direct ligand regulated sequence-specific DNA binding transcription factor activity	0.178185	0.334814	3.02359	0.272226	0.264247	0.505166	0.287528	0	0.184382	0.107	0.0327243
GO	GO:0071875 adrenergic receptor signaling pathway	3.47027	0	0.29521	1.51275	0.242491	0.191892	0.084537	0.11201	0.207833	0.128	9.86432e-53
GO	GO:0060748 tertiary branching involved in mammary gland duct morphogenesis	0.039042	0.202181	1.40006	0.033473	0	0.184425	0.046608	0	0.045292	0.105	0.0217182
GO	GO:0060745 mammary gland branching involved in pregnancy	0.058943	0.313841	2.11612	0.054516	0	0.306818	0.036245	0	0.063835	0.133	0.0188194
GO	GO:0060603 mammary gland duct morphogenesis	0.154382	1.52928	2.28293	0.191823	0.152623	0.412035	0.798986	0	0.124033	0.136	0.00335455
GO	GO:0060444 branching involved in mammary gland duct morphogenesis	0.112937	0.828422	1.76034	0.129311	0.169246	0.383722	0.553368	0	0.102082	0.111	0.0613717
GO	GO:0060443 mammary gland morphogenesis	0.15385	1.46338	2.22602	0.206684	0.135263	0.415008	0.810146	0	0.124792	0.123	0.00508448
GO	GO:0060080 regulation of inhibitory postsynaptic membrane potential	0.787994	0.031395	0.037301	0.609413	0.453169	0.086666	0	0.141554	0.108824	0.109	5.06172e-32
GO	GO:0051967 negative regulation of synaptic transmission, glutamatergic	1.29454	0.070499	0.084364	0.844175	0.746252	0.082698	0	0	0.16955	0.111	7.41042e-41
GO	GO:0051379 epinephrine binding	2.31513	0	0.245439	0.832816	0.09298	0.062273	0	0	0.200621	0.119	2.79948e-50
GO	GO:0048806 genitalia development	0.102967	1.08619	1.17805	0.086937	0.01757	0.37098	0.531786	0.12962	0.087974	0.1	0.204058
GO	GO:0046878 positive regulation of saliva secretion	0.781835	0	0.093343	0.486331	0.27686	0.080941	0	0	0.04776	0.1	2.45254e-37
GO	GO:0046877 regulation of saliva secretion	0.933019	0	0.125114	0.504185	0.251833	0.080517	0	0	0.086479	0.122	2.94745e-43
GO	GO:0045986 negative regulation of smooth muscle contraction	1.96699	0.080284	0.467604	0.935	0.342288	0.441729	0.025144	0	0.182704	0.125	5.26553e-50
GO	GO:0045980 negative regulation of nucleotide metabolic process	2.13628	0.195617	0.219793	0.992501	0.310986	0.231971	0.21444	0	0.256143	0.1	3.34513e-47
GO	GO:0045932 negative regulation of muscle contraction	1.89359	0.066877	0.426517	0.886652	0.302644	0.497913	0.020008	0	0.166076	0.124	3.78406e-49
GO	GO:0045761 regulation of adenylate cyclase activity	3.19387	0.532915	0.471726	1.4487	0.441783	0.2335	0.426597	0.147843	0.299325	0.104	5.35459e-53
GO	GO:0045760 positive regulation of action potential	0.705419	0	0.118529	0.935411	0.356346	0.086256	0.033982	0	0.044922	0.101	4.59116e-26
GO	GO:0042596 fear response	2.07279	0.104584	0.360903	1.48336	0.391723	0.234621	0.115591	0.091106	0.18616	0.102	3.10132e-50
GO	GO:0034702 ion channel complex	0.35244	0.007937	0.073501	5.92523	1.43478	0.260511	0.211439	0	0.203987	0.138	0.312981
GO	GO:0032229 negative regulation of synaptic transmission, GABAergic	0.835218	0.027407	0.064541	0.573512	0.18438	0.06122	0	0	0.123106	0.1	2.50039e-33
GO	GO:0031694 alpha-2A adrenergic receptor binding	0.890782	0	0.071256	0.351127	0.042588	0.034964	0	0	0.039442	0.128	1.03691e-52
GO	GO:0031690 adrenergic receptor binding	1.41675	0	0.145439	0.476253	0.067657	0.101013	0	0	0.118952	0.125	8.96205e-52
GO	GO:0023058 adaptation of signaling pathway	1.94664	0.187706	0.250413	0.828583	0.272875	0.124608	0.078976	0	0.156527	0.104	5.46508e-57
GO	GO:0022838 substrate-specific channel activity	0.604908	0.014355	0.145631	5.9837	1.61261	0.315397	0.226368	0	0.217477	0.115	0.0445336
GO	GO:0022836 gated channel activity	0.615932	0.015982	0.10076	6.25924	1.36951	0.223264	0.161154	0	0.226573	0.111	0.0311604
GO	GO:0022803 passive transmembrane transporter activity	0.62341	0.023446	0.156869	5.91252	1.56252	0.344853	0.23033	0.005139	0.224096	0.112	0.0404354
GO	GO:0022401 negative adaptation of signaling pathway	2.0092	0.196049	0.257099	0.861461	0.283021	0.126026	0.082492	0	0.155186	0.104	1.06021e-56
GO	GO:0015459 potassium channel regulator activity	0.874744	0.062198	0.077502	0.739626	0.201802	0.094052	0.137364	0	0.077662	0.11	5.67782e-38
GO	GO:0015267 channel activity	0.62341	0.023446	0.156869	5.91252	1.56252	0.344853	0.23033	0.005139	0.224096	0.112	0.0404354
GO	GO:0005496 steroid binding	0.407526	0.3873	4.22846	0.986878	0.740365	0.964513	0.421783	0.046456	0.540275	0.127	0.183922
GO	GO:0005216 ion channel activity	0.598294	0.014892	0.115943	5.99659	1.53035	0.288751	0.231306	0	0.217273	0.119	0.0428598
GO	GO:0004935 adrenergic receptor activity	4.18561	0.044981	0.314751	1.84565	0.377368	0.129324	0	0.128103	0.238401	0.131	2.32985e-56
GO	GO:0004879 ligand-activated sequence-specific DNA binding RNA polymerase II transcription factor activity	0.178185	0.334814	3.02359	0.272226	0.264247	0.505166	0.287528	0	0.184382	0.107	0.0327243
GO	GO:0003707 steroid hormone receptor activity	0.175783	0.259239	3.88843	0.366718	0.326718	0.526654	0.275082	0	0.177619	0.128	0.00700823
GO	GO:0003099 positive regulation of the force of heart contraction by chemical signal	1.25031	0	0.095725	0.647581	0.168248	0.027749	0	0	0.040592	0.127	1.4384e-45
GO	GO:0003085 negative regulation of systemic arterial blood pressure	2.1106	0.030046	0.40017	0.899226	0.603034	0.261011	0.054248	0.120951	0.112712	0.117	3.13304e-54
GO	GO:0003057 regulation of the force of heart contraction by chemical signal	1.24019	0.064887	0.244881	0.73478	0.142925	0.182832	0.128005	0.153393	0.060164	0.1	1.47495e-41
GO	GO:0002029 desensitization of G-protein coupled receptor protein signaling pathway	2.0092	0.196049	0.257099	0.861461	0.283021	0.126026	0.082492	0	0.155186	0.104	1.06021e-56
GO	GO:0001997 positive regulation of the force of heart contraction by epinephrine-norepinephrine	1.31653	0	0.067715	0.700076	0.184474	0.026943	0	0	0.043137	0.13	1.66464e-44
GO	GO:0001996 positive regulation of heart rate by epinephrine-norepinephrine	1.19786	0	0.059707	0.625703	0.157539	0.091637	0	0	0.052165	0.112	4.05026e-42
GO	GO:0001993 regulation of systemic arterial blood pressure by norepinephrine-epinephrine	2.71639	0	0.226568	1.12388	0.301721	0.14122	0	0.141554	0.100276	0.131	3.0563e-54
